# Supplementary material for: Self-Assembly of a Novel Pentapeptide into Hydrogelated Dendritic Architecture: Synthesis, Properties, Molecular Docking and Prospective Applications
Source: Gels. 2024 Jan 23;10(2):86. doi: 10.3390/gels10020086 (PMC10887771; doi:10.3390/gels10020086)
Supplement: Supplementary file 1 [file gels-10-00086-s001.zip]

Archive with 1 entries (1 files):
- gels-2812516-supplementary.pdf
